# Supplementary material for: Evaluation of Bioactive Properties of Ultrasound-Assisted Extracts from Prokupac Grape Skins for Functional Foods
Source: Antioxidants (Basel). 2025 Jun 15;14(6):733. doi: 10.3390/antiox14060733 (PMC12189111; doi:10.3390/antiox14060733)
Supplement: Supplementary file 1 [file antioxidants-14-00733-s001.zip]

Archive with 1 entries (1 files):
- antioxidants-3632241-supplementary.pdf
